# Supplementary material for: Replication and Transmission of Influenza A Virus in Farmed Mink
Source: Viruses. 2025 Dec 20;18(1):9. doi: 10.3390/v18010009 (PMC12846398; doi:10.3390/v18010009)
Supplement: Supplementary file 1 [file viruses-18-00009-s001.zip]

Archive with 1 entries (1 files):
- viruses-4053170-supplementary.pdf
